# Supplementary material for: Correlation of Immunological and Molecular Profiles with Response to Crizotinib in Alveolar Soft Part Sarcoma: An Exploratory Study Related to the EORTC 90101 “CREATE” Trial
Source: Int J Mol Sci. 2022 May 19;23(10):5689. doi: 10.3390/ijms23105689 (PMC9145625; doi:10.3390/ijms23105689)
Supplement: Supplementary file 1 [file ijms-23-05689-s001.zip]

Archive with 4 entries (3 files):
- ijms-1732202-suppl/
- ijms-1732202-suppl/Supplementary Material 1.xlsx
- ijms-1732202-suppl/Supplementary Material 2.docx
- ijms-1732202-suppl/Supplementary Material 3.xlsx
