# Supplementary material for: Correlation of Immunological and Molecular Profiles with Response to Crizotinib in Alveolar Soft Part Sarcoma: An Exploratory Study Related to the EORTC 90101 “CREATE” Trial
Source: Int J Mol Sci. 2022 May 19;23(10):5689. doi: 10.3390/ijms23105689 (PMC9145625; doi:10.3390/ijms23105689)
Supplement: Supplementary file 1 [file ijms-23-05689-s001.zip › ijms-1732202-suppl/Supplementary Material 1.xlsx]

## Sheet: S1
Supplementary Table S1. Detailed information of antibody panel for multiplex immunofluorescence staining (MILAN)
Cycle	Primary antibody	Clone	Host species	Company	Cat.	Correspoding fluorephore conjugated secondary antibody	Company	Cat.
1	Anti-PD1 antibody	Nat105	Mouse IgG1	Abcam	ab52587	Alexa Fluor® 488 Goat Anti-Mouse IgG, Fcγ subclass 1 specific	Jackson ImmunoResearch	115-545-205
	Anti-PD-L1 antibody	SP-142	Rabbit	Abcam	ab228462	Alexa Fluor® 594 Goat Anti-Rabbit IgG (H+L)	Jackson ImmunoResearch	111-585-144
	Anti-PD-L1 antibody	EPR19759	Rabbit	Abcam	ab213524
	Anti-PD-L1 antibody	28-8	Rabbit	Abcam	ab205921
2	Anti-CTLA4 antibody	2F1	Mouse IgG2a	Sigma Aldrich	SAB1403712	Alexa Fluor® 488 Goat Anti-Mouse IgG, Fcγ subclass 2a specific	Jackson ImmunoResearch	115-545-206
	Anti-TFE3 antibody	HLHe33	Rabbit	Sigma Aldrich	HPA023881	Alexa Fluor® 594 Goat Anti-Rabbit IgG (H+L)	Jackson ImmunoResearch	111-585-144
3	Anti-CD68 antibody	PG-M1	Mouse IgG3	ThermoFisher	MA5-12407	Alexa Fluor® 488 Goat Anti-Mouse IgG, Fcγ subclass 3 specific	Jackson ImmunoResearch	115-545-209
	Anti-CD14 antibofy	5A3B11B5	Mouse IgG2b	SCBT	sc-58951	Alexa Fluor® 594 Goat Anti-Mouse IgG, Fcγ subclass 2b specific	Jackson ImmunoResearch	115-585-207
4	Anti-NCAM antibody	123C3	Mouse IgG1	SCBT	sc-7326	Alexa Fluor® 488 Goat Anti-Mouse IgG, Fcγ subclass 1 specific	Jackson ImmunoResearch	115-545-205
	Anti-CD3 antibody	SP7	Rabbit	ThermoFisher	MA1-90582	Alexa Fluor® 594 Goat Anti-Rabbit IgG (H+L)	Jackson ImmunoResearch	111-585-144
5	Anti-CD8 antibody	C8/144B	Mouse IgG1	SCBT	sc-53212	Alexa Fluor® 488 Goat Anti-Mouse IgG, Fcγ subclass 1 specific	Jackson ImmunoResearch	115-545-205
	Anti-CD4 antibody	EPR6855	Rabbit	Abcam	ab133616	Alexa Fluor® 594 Goat Anti-Rabbit IgG (H+L)	Jackson ImmunoResearch	111-585-144
6	Anti-HLA Class 1 ABC antibody	EMR8-5	Mouse IgG1	Abcam	ab70328	Alexa Fluor® 488 Goat Anti-Mouse IgG, Fcγ subclass 1 specific	Jackson ImmunoResearch	115-545-205
	Anti-HLA-DR antibody	SPM289	Mouse IgG2b	SCBT	sc-56545	Alexa Fluor® 594 Goat Anti-Mouse IgG, Fcγ subclass 2b specific	Jackson ImmunoResearch	115-585-207
7	Anto-FOXP3	236A/E7	Mouse IgG1	Abcam	ab20034	Alexa Fluor® 488 Goat Anti-Mouse IgG, Fcγ subclass 1 specific	Jackson ImmunoResearch	115-545-205
