# Supplementary material for: Correlation of Immunological and Molecular Profiles with Response to Crizotinib in Alveolar Soft Part Sarcoma: An Exploratory Study Related to the EORTC 90101 “CREATE” Trial
Source: Int J Mol Sci. 2022 May 19;23(10):5689. doi: 10.3390/ijms23105689 (PMC9145625; doi:10.3390/ijms23105689)
Supplement: Supplementary file 1 [file ijms-23-05689-s001.zip › ijms-1732202-suppl/Supplementary Material 3.xlsx]

## Sheet: Sheet1
Supplementary Material 3. Significantly enriched pathways in alveolar soft part sarcoma
source	pathway names	p value (significance)	FDR	altered genes in pathway
REAC:R-HSA-8878171	Transcriptional regulation by RUNX1	2.15318e-06	2.15318e-06	ARID1A,ARID1B,AXIN1,CCND1,CREBBP,EP300,KMT2A,KMT2C,KMT2D,LIFR,MYB,NR4A3,PAX5,PML,TAL1,TCF3
REAC:R-HSA-3247509	Chromatin modifying enzymes	2.00933e-05	2.00933e-05	ARID1A,ARID1B,CCND1,CHD4,CREBBP,EP300,KDM5A,KMT2A,KMT2C,KMT2D,NCOR1,NCOR2,NFKB2,PRDM16,SETD2,TRRAP
REAC:R-HSA-4839726	Chromatin organization	2.00933e-05	2.00933e-05	ARID1A,ARID1B,CCND1,CHD4,CREBBP,EP300,KDM5A,KMT2A,KMT2C,KMT2D,NCOR1,NCOR2,NFKB2,PRDM16,SETD2,TRRAP
REAC:R-HSA-9013695	NOTCH4 Intracellular Domain Regulates Transcription	0.0017333	0.0017333	CREBBP,EP300,FLT4,MAML2,NOTCH1
REAC:R-HSA-3108232	SUMO E3 ligases SUMOylate target proteins	0.00204599	0.00204599	AR,BRCA1,CREBBP,EP300,NCOR2,NFKB2,NUP214,PML,RANBP2,STAG2,XPC
REAC:R-HSA-201722	Formation of the beta-catenin:TCF transactivating complex	0.00242774	0.00242774	AXIN2,CREBBP,EP300,KMT2D,LEF1,TCF7L2,TRRAP
REAC:R-HSA-2990846	SUMOylation	0.0029419	0.0029419	AR,BRCA1,CREBBP,EP300,NCOR2,NFKB2,NUP214,PML,RANBP2,STAG2,XPC
REAC:R-HSA-186712	Regulation of beta-cell development	0.00373449	0.00373449	CREBBP,EP300,FOXO1,HNF1A,MAML2,NOTCH1
REAC:R-HSA-8941856	RUNX3 regulates NOTCH signaling	0.00944393	0.00944393	CREBBP,EP300,MAML2,NOTCH1
REAC:R-HSA-2122947	NOTCH1 Intracellular Domain Regulates Transcription	0.00995661	0.00995661	CREBBP,EP300,MAML2,NCOR1,NCOR2,NOTCH1
REAC:R-HSA-3214841	PKMTs methylate histone lysines	0.00995661	0.00995661	KMT2A,KMT2C,KMT2D,NFKB2,PRDM16,SETD2
